# Supplementary material for: Clinical and Pre-Clinical Evidence of Carbonic Anhydrase IX in Pancreatic Cancer and Its High Expression in Pre-Cancerous Lesions
Source: Cancers (Basel). 2020 Jul 22;12(8):2005. doi: 10.3390/cancers12082005 (PMC7464147; doi:10.3390/cancers12082005)
Supplement: Supplementary file 1 [file cancers-12-02005-s001.zip]

Archive with 1 entries (1 files):
- cancers-859052-SI.docx
